# Supplementary material for: Genetic Analysis of Apple Autumn Canopy Senescence in a Nordic Climate
Source: Physiol Plant. 2025 Oct 30;177(6):e70599. doi: 10.1111/ppl.70599 (PMC12573221; doi:10.1111/ppl.70599)
Supplement: Supplementary file 2 — Table S1: Cultivars. A list of cultivars in the Swedish Central collection sensu Skytte af Sätra et al. (2020), analyzed in Skytte af Sätra et al. (2024), or shown as ancestors in Figure 4. Table S2: Summary of highest and lowest LG‐wide 2lnBF for the number of QTL per LG, across four replicate runs of FlexQTL. A 2lnBF value above 2, 5, and 10 indicates positive, strong, and decisive evidence for the number of QTL per LG. 2lnBF values above 10 are indicated in bold. Table S3: Parental haplotypes of the outer QTL intervals segregating in the multiparental populations, considering the pruned set of SNP markers used for QTL mapping. The haplotype of the q alleles are indicated by a lightgray background. The average QTL mode is also indicated, with functional allele assignment instead of 20K SNP array genotypic data. Table S4: Germplasm haplotypes in the Swedish Central collection associated with JD50. Table S5: Summary of predicted genes with annotated BLAST similarity to phytochromes of the corresponding transcripts in the GDR. [file PPL-177-e70599-s002.xlsx]

## Sheet: ReadMe
Supplementary File 2.
Skytte af Sätra J1* (2025) Genetic analysis of apple autumn canopy senescence in a Nordic climate, Physiologia Plantarum
1Department of Plant Breeding, Swedish University of Agricultural Sciences, Alnarp, Sweden
*Corresponding author: jonas.skytte.af.satra@slu.se
	Table 1. Cultivars. A list of cultivars in the Swedish Central collection sensu Skytte af Sätra et al. (2020), analyzed in Skytte af Sätra et al. (2024), or shown as ancestors in Figure 4.
	Column	Explanation
	Cultivar name	For cultivars with genotypic data from Skytte af Sätra et al. (2020) and Skytte af Sätra et al. (2024), the accepted cultivar names as given in those publications. For ancestors of the MPP, either preferred names as in Murranty et al. (2020) or their common trade names.
	Analysis name	Abbreviated name as shown in Figue 4.
	MPP	Parents, founders, and intermediate progenitors of the multiparental population.
	SCC	Indication if a genotype is included in the Swedish Central collection, as described in Skytte af Sätra et al. (2020).
	JD50 BLUE	BLUE for JD50, across years.
	Group	Hardiness group, sensu Skytte af Sätra et al. (2024).
	Nilsson	Highest recommended growing zone from Nilsson, A (1987) Våra äppelsorter.
	Svensson	Highest recommended growing zone from Svensson, H (2005) Äpplen i Sverige.
	Näslund	Highest recommended growing zone from Näslund, G-K (2010) Svenska äpplen. This source was used as a secondary source only when no information was available from Svensson (2005) or Nilsson (1987).
	HGZ	The consensus highest recommended growing zone, as used for comparison with BLUE for JD50.
	Notes	Comments concerning hardiness or sample identity.
	Table 2. Summary of highest and lowest LG-wide 2lnBF for the number of QTL per LG, across four replicate runs of FlexQTLTM.
	Column	Explanation
	LG	Linkage group.
	1/0 - min	For each linkage group, the lowest 2ln(BF) across four replicates, for a model with one QTL on the linkage group compared to a model with no QTL on the linkage group.
	1/0 - max	For each linkage group, the highest 2ln(BF) across four replicates, for a model with one QTL on the linkage group compared to a model with no QTL on the linkage group.
	2/1 - min	For each linkage group, the lowest 2ln(BF) across four replicates, for a model with two QTL on the linkage group compared to a model with one QTL on the linkage group.
	2/1 - max	For each linkage group, the highest 2ln(BF) across four replicates, for a model with two QTL on the linkage group compared to a model with one QTL on the linkage group.
	3/2 - min	For each linkage group, the lowest 2ln(BF) across four replicates, for a model with three QTL on the linkage group compared to a model with two QTL on the linkage group.
	3/2 - max	For each linkage group, the highest 2ln(BF) across four replicates, for a model with three QTL on the linkage group compared to a model with two QTL on the linkage group.
	Table 3. Parental haplotypes of the outer QTL intervals segregating in the multiparental populations, considering the pruned set of SNP markers used for QTL mapping. The haplotype of the q alleles are indicated by a lightgrey background.
	Column	Explanation
	Index	Index of the SNP on the 20 K apple Infinium® SNP array
	QTL	QTL interval identified in the current paper.
	Interval	Indicating inner (common) and outer (smallest start, largest end), across all four FlexQTLTM runs, as well as the average QTL mode across the four runs.
	HFTH1 (nt)	Consensus position on the HFTH1 WGS of the targeted SNP, as used in the advanced draft of the 15K-iGW-map.
	draft iGW-map (cM)	Genetic position of the targeted SNP, from an advanced draft of the 15K-iGW-map.
	Aroma_IM	Genotype calls of the haplotype of 'Aroma' coming from 'Ingrid Marie'.
	Aroma_F	Genotype calls of the haplotype of 'Aroma' coming from 'Filippa'.
	Discovery_WP	Genotype calls of the haplotype of 'Discovery' coming from 'Worcester Pearmain'.
	Discovery_BB	Genotype calls of the haplotype of 'Discovery' coming from 'Beauty of Bath'.
	Katja_JG	Genotype calls of the haplotype of 'Katja' coming from 'James Grieve'.
	Katja_WP	Genotype calls of the haplotype of 'Katja' coming from 'Worcester Pearmain'.
	Santana_P	Genotype calls of the haplotype of 'Santana' coming from 'Priscilla'.
	Santana_E	Genotype calls of the haplotype of 'Santana' coming from 'Elstar'.
	Table 4. Germplasm haplotypes in the Swedish Central collcetion associated with JD50.
	Column	Explanation
	Index	Index of the SNP on the 20 K apple Infinium® SNP array
	HFTH1 (nt)	Consensus position on the HFTH1 WGS of the targeted SNP, as used in an advanced draft of the 15K-iGW-map.
	draft iGW-map (cM)	Genetic position of the targeted SNP, from an advanced draft of the 15K-iGW-map.
	Early1	Genotype calls of the Early1 haplotype.
	Early2	Genotype calls of the Early2 haplotype.
	Ambigous1	Genotype calls of the Ambigous1 haplotype.
	Ambigous2	Genotype calls of the Ambigous2 haplotype.
	Late	Genotype calls of the Late haplotype.
	Table 5. Summary of predicted genes with annotated BLAST similarity to phytochromes of the corresponding transcripts in the GDR.
	Column	Explanation
	WGS	Whole genome sequence name in GDR.
	Hap	Haplotype, for the phased assemblies.
	Chr	Chromosome.
	Start	Start position of predicted gene.
	Stop	Stop position of predicted gene.
	Homolog	The Arabidopsis phytochrome homolog which the corresponding transcript is indicated as having a BLAST similarity to.
	Note	Notes concerning the current analysis.

## Sheet: Table_1
Table 1. Cultivars. A list of cultivars in the Swedish Central collection sensu Skytte af Sätra et al. (2020), analyzed in Skytte af Sätra et al. (2024), or shown as ancestors in Figure 4.
Cultivar name	Analysis name	MPP	SCC	JD50 BLUE	Group	Nilsson	Svensson	Näslund	HGZ	Notes
A2	-	-	y	-	-	-	-	-	-	-
Adelhill	-	-	y	-14.4492	-	-	-	-	-	-
Alexander	-	-	y	-14.0332	Hardy	5	5	-	5	-
Alfa 68	-	-	y	-14.6119	-	-	2	-	2	-
Alice	-	-	y	3.98487	-	4	4	-	4	-
Alnarps Banan	-	-	y	-6.12451	-	-	-	-	-	-
Alnarps Favorit	-	-	y	1.21706	-	-	-	-	-	-
Antonovka Obyknovennaja	-	-	-	-	Hardy	5	5	-	-	-
Antonovka/Antonovka Pamtorutka/Antonovka Polotora Funtovaja	-	-	y	-7.6192	-	-	-	-	-	-
Arnmans Gula Höstkalvill	-	-	y	1.14173	-	3	3	-	3	-
Aroma	Aroma	Parent	y	16.3049	-	3	3	-	3	-
Arvidsäpple	-	-	y	4.59591	-	3	3	-	3	-
Aspa	-	-	y	-13.9143	Hardy	4	5	-	5	-
Atlas	-	-	-	-	Hardy	5	-	-	-	-
Backatorpsäpple	-	-	y	-14.4797	-	-	-	-	-	-
Baggetorp	-	-	y	-	Hardy	-	5	-	-	Nilsson (1987) writes that the tree "has to be very hardy", the modertree is thought to have survived the extreme winter 1709.
Beauty of Bath	BeautBath	Ancestor	-	-	Not Hardy	-	2	-	-	-
Bemali	-	-	y	7.81992	-	-	-	-	-	-
Bergianäpple	-	-	y	-22.8741	Hardy	-	-	5	5	-
Bergviksäpple	-	-	y	-21.6492	-	-	-	4	4	-
Billingeäpple	-	-	y	-11.7726	-	-	4	-	4	-
Birgit Bonnier	-	-	y	-6.63925	-	-	4	-	4	-
Blauschwanz (Kesäter)	-	-	y	0.849134	-	3	3	-	3	-
Bläsingsäpple	-	-	y	2.3555	-	-	-	-	-	-
Bobergsäpple	-	-	y	-28.6168	Not Hardy	-	2	-	2	-
Borsdorffer	-	-	y	2.31459	Not Hardy	2	2	-	2	-
Bosebo Sötäpple	-	-	y	-4.747	-	-	-	-	-	-
Brita Horn	-	-	y	-5.67442	-	4	4	4	4	-
Bäckmans Favorit	-	-	y	2.42213	-	-	-	-	-	-
Börringeäpple	-	-	y	9.59033	-	-	-	-	-	-
Calville Blanche d'Eté' (Sommarkalvill)	-	-	y	-13.7541	-	-	-	-	-	-
Cellini*	-	-	y	-4.87077	-	-	-	-	-	*The phenotyped individual in the Swedish Central collection is not True-to-Type.
Charlamovsky	-	-	y	-24.819	Hardy	6	6	-	6	-
Cludius Herbstapfel (Cludius Höstäpple)	-	-	y	14.2975	-	-	4	-	4	-
Cox's Orange Pippin	Cox	Ancestor	y	-2.1076	Not Hardy	2	2	-	2	-
Cox's Pomona	Coxs_Pomona	Ancestor	y	1.85778	-	4	4	-	4	-
Discovery	Discovery	Parent	-	-	Not Hardy	-	2	-	-	-
Domö Favorit	-	-	y	-0.716108	-	-	3	-	3	-
Drakenberg	-	-	y	-19.4326	-	-	3	-	3	-
Druväpple	-	-	y	-13.0081	-	-	3	-	3	-
Edsele	-	-	y	-0.271393	Hardy	-	-	5	5	-
Elstar	Elstar	Ancestor	-	-	-	-	-	-	-	-
Enebyäpple	-	-	y	-10.7339	-	-	-	-	-	-
Eriksapla	-	-	y	1.12035	-	-	-	-	-	-
Eva-Lotta	-	-	y	18.498	-	-	3	-	3	-
Farmors Juläpple	-	-	y	-2.82597	-	-	4	-	4	-
Fiholmsäpple	-	-	y	14.858	-	-	3	-	3	-
Filippa	Filippa	Ancestor	y	4.9547	-	3	3	-	3	-
Flickäpple	-	-	y	-2.95866	-	-	3	-	3	-
Flädie	-	-	y	-2.06648	-	3	3	-	3	-
Fredriksdalsäpple	-	-	y	-6.72318	Not Hardy	-	1	-	1	-
Fröllingeäpple (Brunnsäpple)	-	-	y	18.2263	-	3	4	-	4	-
Frösvidal	-	-	y	-8.37395	-	-	3	-	3	-
Frösåker	-	-	y	-14.5966	-	3	3	-	3	-
Fullerö	-	-	y	-7.85251	-	-	3	-	3	-
Förlovningsäpple	-	-	y	-18.9314	-	-	-	5	-	-
Geflammter Weisser Cardinal (Borgherre)	-	-	y	-2.87559	-	3	3	-	3	-
Gelbe Spanissche Reinette (Kalmar Glasäpple)	-	-	y	5.3308	-	2	2	-	2	-
Gestreifter Wintercalvill (Strimmig Vinterkalvill)	-	-	y	-5.9221	-	3	3	-	3	-
Gimmersta	-	-	y	-8.14629	-	4	4	-	4	-
Glanzreinette (Ökna Lökäpple)	-	-	y	-4.20426	-	3	3	-	3	-
Golden Delicious	GoldenDel	Ancestor	-	-	-	-	-	-	-	-
Granatäpple	-	-	y	-22.4628	Not Hardy	1	2	-	2	-
Granö Kriskäpple	-	-	y	-1.10442	-	-	-	-	-	-
Gravensteiner	-	-	y	-1.53407	-	2	2	-	2	-
Greensleves	-	-	-	-	Not Hardy	-	1	-	-	-
Greve Pers Bordsäpple	-	-	y	-2.74118	-	-	-	-	-	-
Grindstugan	-	-	y	10.3766	-	-	-	-	-	-
Grusjevka Moskovskaja (Fågelsta)	-	-	y	-16.7744	-	-	3	-	3	-
Grågylling	-	-	y	-9.85284	Hardy	4	5	-	5	-
Grönsö	-	-	y	-27.4802	-	-	3	-	3	-
Gubbäpple	-	-	y	-5.91397	Hardy	-	6	-	6	-
Guldborg	-	-	-	-	Not Hardy	2	2	-	-	-
Gult Kaneläpple	-	-	-	-	Hardy	6	-	-	-	-
Gunilla Bohuslän	-	-	y	-18.8615	Not Hardy	-	2	-	2	-
Gyllenkroks Astrakan	-	-	y	-1.69129	Hardy	4	5	-	5	-
Gölanäpple	-	-	y	-2.08252	-	-	-	-	-	-
Hampus	-	-	y	-28.2239	-	4	4	-	4	-
Hanaskogsäpple	-	-	y	-5.00411	-	-	-	-	-	-
Hedenlunda	-	-	y	-8.01994	-	-	3	-	3	-
Himmelstalund	-	-	y	3.20621	-	3	3	-	3	-
Holländare	-	-	y	-1.61046	Not Hardy	-	2	-	2	-
Holmserudsäpple	-	-	y	0.314802	-	-	-	-	-	-
Hornsberg	-	-	y	-11.4396	Hardy	5	5	-	5	-
Hornö*	-	-	y	3.16906	-	6	-	-	-	*The phenotyped individual in the Swedish Central collection is not True-to-Type.
Iglabo Stött	-	-	y	2.17351	-	-	4	-	4	-
Ildrød Pigeon (Eldrött Duväpple)	-	-	y	8.64684	Not Hardy	2	2	-	2	-
Ingrid Marie	IngMarie	Ancestor	-	-	-	-	-	-	-	-
James Grieve	JamesGr	Ancestor	-	-	-	-	-	-	-	-
Josefiner	-	-	y	2.57713	-	-	3	-	3	-
Kabbarp	-	-	y	3.76545	-	-	-	-	-	-
Kambs	-	-	y	-11.2408	-	-	-	-	-	-
Kaniker	-	-	y	-0.15224	-	-	5	-	5	-
Karnagården	-	-	y	29.1196	-	-	-	-	-	-
Katja	Katja	Parent	y	-8.23565	-	3	3	-	3	-
Kavlås	-	-	y	-10.0769	-	3	4	-	4	-
Kim	-	-	y	-23.9712	-	3	3	-	3	-
King of the Pippins (Guldparmän)	-	-	y	1.75367	Not Hardy	2	2	-	2	-
Kinnekulle Kantäpple	-	-	y	-1.00832	-	-	2	-	2	-
Klockerstaäpple	-	-	y	-4.45875	-	-	-	-	-	-
Klockhammarsäpple	-	-	y	-11.7938	-	-	3	-	3	-
Kollerudsäpple	-	-	y	-3.92276	-	-	-	-	-	-
Korsmyra Astrakan	-	-	y	-19.8215	-	-	-	-	-	-
Kristinaäpple	-	-	y	-9.28444	-	-	-	-	-	-
Krusenberg	-	-	y	5.21087	-	-	-	3	3	-
Kullens Favorit	-	-	y	-14.2638	-	-	-	-	-	-
Kölbyäpple	-	-	y	-13.7538	-	-	-	-	-	-
Landskronaäpple	-	-	y	4.51242	-	-	-	-	-	-
Leckö Astrakan	-	-	y	0.630185	Not Hardy	-	2	-	2	-
Lillemansäpple från Rydaholm	-	-	y	-5.24707	-	-	-	-	-	-
Linnés Stenbrohult	-	-	y	7.88886	-	-	3	-	3	-
Lomma	-	-	y	-9.07773	-	-	-	-	-	-
Lord Lambourne	-	-	-	-	Not Hardy	-	1	-	-	-
Lyckaäpple	-	-	y	3.04469	-	-	-	-	-	-
Madam Palm	-	-	y	-18.3472	-	-	3	-	3	-
Maglemer	-	-	y	3.52558	-	3	3	-	3	-
Malmbergs Gylling	-	-	y	-15.9945	-	-	4	4	4	-
Melba	-	-	-	-	Hardy	4	5	-	-	-
Melonenapfel (Melon)	-	Ancestor	y	-9.46735	-	3	3	-	3	-
Melonkalvill	-	-	y	9.45483	Not Hardy	-	1	-	1	-
Menigasker	-	-	y	-14.2094	-	-	3	-	3	-
Mère de Ménage (Husmoder)	-	-	y	1.63047	-	2	2	-	2	-
Mio	-	-	y	-18.9495	Not Hardy	2	2	-	2	-
Morega Polska (Salaholmsäpple)	-	-	y	-14.881	-	-	-	-	-	-
Mullsjö	-	-	y	2.94488	-	-	-	-	-	-
Multhaupts Reinette (Svanetorp)	-	-	y	24.2496	Not Hardy	-	2	-	2	-
Mälardalens Vitgylling	-	-	y	-9.19859	-	-	-	4	4	-
Mälsåker	-	-	y	7.22174	-	-	-	4	4	-
Mölnbacka Skogsäpple	-	-	y	6.38701	-	-	3	5	3	-
Nestesöt	-	-	y	-5.85819	-	-	-	-	-	-
Noors Glasäpple	-	-	y	-7.9817	Not Hardy	-	-	2	2	-
Norrstack	-	-	y	13.4124	-	-	3	-	3	-
Norrviken	-	-	y	0.595503	-	-	3	-	3	-
Northern Spy (Oretorp)	-	-	y	4.48614	-	-	-	-	-	-
Nyckelby	-	-	y	-15.1658	-	-	-	-	-	-
Nystorpsäpple	-	-	y	-16.673	-	-	4	-	4	-
Odenstaäpple	-	-	y	-10.9106	-	-	-	-	-	-
Oranie	-	-	y	-2.54578	Hardy	5	5	-	5	-
Orenco (Ivö)	-	-	y	18.8285	Not Hardy	-	2	-	2	-
Per Brahes Bordsäpple	-	-	y	-5.53059	-	-	3	-	3	-
Persikerött Sommaräpple	-	-	-	-	Not Hardy	-	2	-	-	-
Pilungsäpple	-	-	y	-16.0449	-	-	-	-	-	-
Prima	-	-	-	-	Not Hardy	-	2	-	-	-
Princesse Noble (Prinesessäpple)	-	-	y	-2.99867	Not Hardy	2	2	-	2	-
Priscilla	-	-	-	-	Not Hardy	-	1	-	-	'Priscilla' at the genebank at Balsgård, Sweden.
Priscilla-NL	Priscilla_NL	Ancestor	-	-	-	-	-	-	-	-
Risäter	-	-	y	-7.0793	Hardy	6	6	-	6	-
Rosenhäger	-	-	y	-15.6196	-	4	4	-	4	-
Roter Eierapfel (Rött Järnäpple)	-	-	y	-4.77136	-	3	3	-	3	-
Rudaäpple	-	-	y	1.10827	-	-	-	3	3	-
Ruhm von Kirchwärder (Johannes Röd Höst)	-	-	y	-	-	-	5	-	-	-
Råby Rubin	-	-	y	-11.7479	-	-	5	-	-	-
Röd Astrakan	-	-	y	-1.05141	-	4	4	-	4	-
Rödluvan	-	-	y	-20.318	Hardy	-	6	-	6	-
Rött Ananasäpple	-	-	-	-	Not Hardy	2	2	-	-	-
Sandbergs Röda	-	-	y	-21.2773	-	-	-	-	-	-
Sandow	-	-	-	-	Not Hardy	-	1	-	-	-
Sankta Brita	-	-	y	-9.58521	-	-	3	-	3	-
Santana	Santana	Parent	-	-	-	-	-	-	-	-
Sickelsjö Vinäpple	-	-	y	-41.4484	-	-	3	-	3	-
Signe Tillisch	-	-	y	-13.5995	-	4	4	-	4	-
Silva	-	-	y	-7.98427	Hardy	6	6	-	6	-
Sjögestads Pipping	-	-	y	13.4068	-	-	-	-	-	-
Sjöholmsäpple	-	-	y	-7.12669	-	5	3	-	-	-
Sköldinge	-	-	y	-7.83251	-	-	3	-	3	-
Slava Petersburg	-	-	-	-	Hardy	6	6	-	-	-
Släthultsäpple	-	-	y	18.6845	Hardy	-	-	5	5	-
Smultronäpple	-	-	y	-1.47087	Hardy	-	-	-	-	According to Nilsson (1987) "the tree is very hardy" and "widely grown on the highlands of Småland"
Snilsäpple	-	-	y	-24.6561	Hardy	-	5	-	5	-
Snövit	-	-	y	-4.72942	Hardy	5	5	-	5	-
Sparreholm	-	-	y	0.358367	-	3	3	-	3	-
Spartan	-	-	-	-	Not Hardy	1	1	-	-	-
Stenbock	-	-	y	-16.3782	Hardy	6	6	-	6	-
Stenkyrke	-	-	y	7.66199	-	3	3	-	3	-
Stensbergsäpple	-	-	y	-7.84049	Not Hardy	-	-	2	2	-
Stinas Äpple	-	-	y	-19.5612	-	-	4	-	4	-
Storkrisken	-	-	y	-13.0965	-	-	-	-	-	-
Stortysken	-	-	y	-3.53561	-	-	-	-	-	-
Stäringe Karin	-	-	y	-6.61098	-	-	3	-	3	-
Suislepp	-	-	y	-10.4896	Hardy	6	6	-	6	-
Summer Pearmain (Höstparmän)	-	-	y	-10.4646	Not Hardy	2	-	-	2	-
Sundsäpple	-	-	y	-25.606	Hardy	-	-	5	5	-
Sylvia	-	-	y	3.27686	-	4	4	-	4	-
Särsö	-	-	y	-18.111	-	4	4	-	4	-
Sävstaholm	-	-	y	-13.6378	Hardy	6	6	-	6	-
Södermanlands Kalvill	-	-	y	-9.51645	-	-	3	-	3	-
Tegnérsäpple	-	-	y	-10.2768	-	-	2	-	2	-
Tersmeden	-	-	y	7.95378	-	-	3	-	3	-
Thuläpple	-	-	y	6.1957	-	-	-	-	-	-
Tornpipping	-	-	y	-6.98553	-	-	2	-	2	-
Transparente Blanche	-	-	y	-16.6895	Hardy	4	6	-	6	-
Trogsta	-	-	y	0.39136	-	-	3	-	3	-
Tunaäpple	-	-	y	6.44768	Hardy	-	-	5	5	-
Ullströmsäpple	-	-	y	3.75605	-	-	-	-	-	-
Urshults Kungsäpple	-	-	y	-19.1294	-	-	4	-	4	-
Vallda	-	-	y	-34.3904	-	-	4	-	4	-
Veseäpple	-	-	y	-3.39959	-	-	-	2	2	-
Villands Glasäpple	-	-	y	-13.5541	-	-	2	-	2	-
Vitgylling	-	-	y	-17.7233	-	4	4	-	4	-
Vittsjöäpple	-	-	y	-15.0352	-	-	-	-	-	-
Vrams Gunnarstorp	-	-	y	20.43	-	-	-	-	-	-
Värmlands Paradisäpple	-	-	y	2.81206	-	-	4	-	4	-
Värmlands Sötäpple	-	-	y	-21.6805	-	-	-	-	-	-
Wealthy	-	-	-	-	Hardy	5	5	-	-	-
Weisser Gewürzapfel (Sommarkaneläpple)	-	-	y	-5.07092	-	-	-	-	-	-
Worcester Pearmain	WorcPearm	Ancestor	-	-	-	-	-	-	-	-
Åkerö	-	-	y	-5.98238	-	4	4	-	4	-
Ökna Vintergylling	-	-	y	-10.3739	-	-	-	-	-	-
Ölands Kungsäpple	-	-	y	-0.595416	-	3	3	-	3	-
Östgöta Josefiner	-	-	y	-19.2096	-	-	-	-	-	-

## Sheet: Table_2
Table 2. Summary of highest and lowest LG-wide 2lnBF for the number of QTL per LG, across four replicate runs of FlexQTLTM. A 2lnBF value above 2, 5, and 10 indicates positive, strong, and decisive evidence for the number of QTL per LG. 2lnBF values above 10 are indicated in bold.
LG	1/0		2/1		3/2
	min	max	min	max	min	max
LG1	-0.4	0.8	-4.1	-0.5	-	-
LG2	-2.7	-1.3	0	0	-	-
LG3	-2.7	-1	0	0	-	-
LG4	1.5	2.5	-0.4	0.9	-	-
LG5	2.3	3	-1	-0.4	-	-
LG6	-2.2	-1.4	0	0	-	-
LG7	-0.8	-0.1	-3.7	-3.4	-	-
LG8	3.1	3.9	-1.3	0.1	-	-
LG9	-2.5	-1.2	0	0	-	-
LG10	-1.2	-0.7	-3.1	-3.1	-	-
LG11	10.8	13.5	-0.4	1	-	-
LG12	0.9	1.6	-2	2.4	-	-
LG13	2.5	3.6	-0.5	1.1	-	-
LG14	-1.5	-0.7	0	0	-	-
LG15	-1.8	-0.7	-2.3	-1.6	-	-
LG16	0.8	1.3	-1.6	-0.7	-	-
LG17	31	33.3	-0.4	0.6	-	-

## Sheet: Table_3
Table 3. Parental haplotypes of the outer QTL intervals segregating in the multiparental populations, considering the pruned set of SNP markers used for QTL mapping. The haplotype of the q alleles are indicated by a lightgrey background. The average QTL mode is also indicated, with functional allele assignment in stead of 20K SNP array genotypic data.
Index	QTL	Interval	HFTH1 (nt)	draft iGW-map (cM)	Aroma_IM	Aroma_F	Discovery_WP	Discovery_BB	Katja_JG	Katja_WP	Santana_E	Santana_P
7556	LG11	outer	891035	2.07857	B	B	B	A	B	B	B	B
7552	LG11	outer	1307327	3.05973	B	A	B	A	A	B	A	B
7551	LG11	outer	1308468	3.06242	B	B	B	A	A	B	A	A
7548	LG11	outer	1309405	3.06462	A	A	A	A	A	A	A	A
7547	LG11	outer	1310067	3.06618	B	B	B	B	A	B	A	B
7544	LG11	outer	1311435	3.0694	A	B	A	A	A	A	A	A
7543	LG11	outer	1312379	3.07162	A	A	A	B	B	A	B	A
4163	LG11	outer	1570332	3.67744	A	A	A	A	A	A	A	A
4162	LG11	outer	1571695	3.68064	B	B	A	B	B	A	B	B
14595	LG11	outer	1682213	3.93939	A	A	B	B	A	B	A	B
14594	LG11	outer	1682264	3.93951	B	A	A	A	B	A	B	A
6897	LG11	outer	1752749	4.10425	B	B	B	B	B	B	B	A
6896	LG11	outer	1753039	4.10493	A	A	A	B	B	A	B	A
6892	LG11	outer	1756515	4.11305	A	B	B	A	A	B	A	B
6890	LG11	outer	1756921	4.114	A	B	B	B	B	B	B	B
4161	LG11	outer	1892967	4.4313	A	A	A	B	B	A	A	A
4158	LG11	outer	1896491	4.43951	B	B	A	B	B	A	A	B
4157	LG11	outer	1898114	4.44329	A	B	A	B	B	A	A	B
4155	LG11	outer	1898473	4.44413	A	A	A	A	A	A	A	A
4153	LG11	outer	1899495	4.44651	B	B	B	A	A	B	B	A
4152	LG11	outer	1900441	4.44871	A	A	A	A	A	A	A	B
4150	LG11	outer	2010650	4.70508	B	B	B	B	B	B	B	B
540	LG11	outer	2012076	4.70839	A	A	A	A	A	A	A	A
4149	LG11	outer	2012922	4.71036	B	B	B	B	B	B	B	B
4148	LG11	outer	2013271	4.71117	A	A	A	B	B	A	A	A
4145	LG11	outer	2014137	4.71318	B	A	B	A	A	B	B	B
863	LG11	outer	2014344	4.71366	A	B	A	B	B	A	A	A
4143	LG11	outer	2018145	4.72249	A	B	B	B	B	B	B	A
3280	LG11	inner	2657849	6.19986	A	A	B	A	A	B	A	A
3281	LG11	inner	2660197	6.20526	A	A	A	A	A	A	A	A
1402	LG11	inner	2663105	6.21194	B	B	B	B	B	B	B	A
4180	LG11	inner	2802601	6.53212	A	A	B	B	B	B	A	B
4181	LG11	inner	2804983	6.53759	B	B	B	B	B	B	A	B
4184	LG11	inner	2815063	6.5607	B	A	B	B	B	B	B	B
4186	LG11	inner	2816919	6.56496	B	A	A	A	A	A	A	A
4191	LG11	inner	3092619	7.19646	A	A	B	B	B	B	A	A
4192	LG11	inner	3093741	7.19902	A	A	B	B	B	B	A	B
4193	LG11	inner	3094681	7.20117	B	A	A	A	A	A	B	A
-	LG11	mode	-	7.3	Q(early)	q(late)	Q(early)	Q(early)	Q(early)	Q(early)	Q(early)	Q(early)
4196	LG11	inner	3401360	7.90283	A	B	A	A	A	A	A	A
4197	LG11	inner	3403211	7.90707	B	B	B	B	B	B	A	B
4199	LG11	inner	3404710	7.9105	A	A	A	A	A	A	B	B
3089	LG11	inner	3439836	7.99088	A	A	A	A	A	A	A	A
4203	LG11	inner	3604689	8.36832	A	A	B	A	A	B	B	A
4208	LG11	inner	3971786	9.21108	B	B	B	B	B	B	B	B
4209	LG11	inner	3974072	9.21634	B	B	B	B	B	B	A	B
1174	LG11	inner	3975815	9.22035	B	A	B	B	B	B	A	B
1179	LG11	inner	4012984	9.30594	A	A	A	A	A	A	A	A
3104	LG11	inner	4096977	9.49958	B	A	A	B	B	A	A	A
4213	LG11	inner	4252180	9.85829	B	B	B	B	B	B	B	B
4215	LG11	inner	4253123	9.86047	A	A	B	A	A	B	A	A
4219	LG11	inner	4256085	9.86733	A	A	A	A	A	A	A	A
4220	LG11	inner	4256230	9.86767	B	B	A	B	B	A	B	B
3311	LG11	outer	4341928	10.0663	A	A	B	A	A	B	B	A
1875	LG11	outer	4352696	10.0913	A	B	B	A	A	B	A	A
4221	LG11	outer	4605506	10.6802	A	A	B	A	A	B	A	A
4224	LG11	outer	4607151	10.684	A	B	B	A	B	B	A	A
1885	LG11	outer	4609420	10.6894	B	B	A	B	B	A	B	A
4226	LG11	outer	4624077	10.7236	B	A	B	B	B	B	B	B
381	LG11	outer	4631121	10.7401	B	A	A	B	A	A	B	A
3315	LG11	outer	4983497	11.5696	A	A	A	A	A	A	A	A
4238	LG11	outer	5240225	12.1808	A	A	A	A	A	A	A	A
16844	LG11	outer	5256623	12.2201	A	A	B	B	A	B	A	A
2464	LG11	outer	5413926	12.598	A	B	B	A	A	B	A	A
4241	LG11	outer	5584117	13.0097	B	A	B	B	B	B	B	B
4245	LG11	outer	5587032	13.0168	B	B	A	B	A	B	A	B
1440	LG11	outer	5747745	13.4084	A	B	B	B	B	B	B	B
4247	LG11	outer	5748618	13.4106	B	B	B	B	B	B	B	B
4248	LG11	outer	5748797	13.411	B	B	B	A	B	A	A	A
4250	LG11	outer	5749435	13.4126	A	A	A	B	B	B	B	B
4251	LG11	outer	5758703	13.4352	A	A	A	A	A	B	B	A
4252	LG11	outer	5762239	13.4439	A	B	B	A	A	A	A	A
405	LG11	outer	5782706	13.494	A	A	A	A	A	A	B	A
14603	LG11	outer	5886999	13.7501	B	B	A	B	B	B	B	A
14605	LG11	outer	5887576	13.7515	B	B	B	A	B	A	B	B
4258	LG11	outer	5959198	13.9281	B	B	B	A	B	B	B	B
4261	LG11	outer	5963820	13.9395	B	B	B	B	B	B	A	A
4262	LG11	outer	5964226	13.9405	A	B	B	B	B	B	B	B
4265	LG11	outer	6156278	14.4169	B	B	B	A	A	B	B	B
4266	LG11	outer	6157567	14.4201	A	A	A	B	B	A	B	A
766	LG11	outer	6209694	14.5501	B	A	B	B	B	B	A	B
3324	LG17	outer	7196955	21.3756	B	A	B	A	B	B	B	A
8503	LG17	outer	7197379	21.3767	B	B	B	B	B	B	B	B
2477	LG17	outer	7236901	21.4833	A	B	B	B	A	B	A	B
1923	LG17	outer	7243910	21.5023	B	B	B	B	B	B	B	B
8508	LG17	outer	7477516	22.1362	B	B	A	A	B	A	B	A
8509	LG17	outer	7477774	22.1369	B	A	A	B	B	A	A	A
8511	LG17	outer	7478348	22.1384	B	A	B	B	B	B	B	B
8512	LG17	outer	7478509	22.1389	A	A	A	B	A	A	A	B
8514	LG17	outer	7480292	22.1437	B	A	A	B	B	A	A	B
8515	LG17	outer	7628512	22.5489	B	B	B	B	B	B	B	B
1935	LG17	outer	7629905	22.5527	B	A	A	B	B	A	B	B
1936	LG17	outer	7681053	22.693	A	A	B	A	A	B	A	A
1937	LG17	outer	7685269	22.7046	B	B	A	B	B	A	B	B
16177	LG17	outer	7960847	23.4648	B	A	B	A	B	B	B	A
8522	LG17	outer	7990954	23.5482	B	B	B	B	B	B	B	B
8530	LG17	outer	8409499	24.7152	B	A	A	A	B	A	B	B
8532	LG17	outer	8410590	24.7182	A	A	B	B	A	B	A	B
8533	LG17	outer	8410900	24.7191	A	A	B	B	A	B	B	B
8534	LG17	outer	8411531	24.7209	A	A	A	B	A	A	B	B
8537	LG17	outer	8413034	24.7251	B	B	B	B	B	B	B	B
8538	LG17	outer	8413401	24.7261	B	B	B	A	B	B	B	A
2498	LG17	outer	8441900	24.806	B	B	B	B	B	B	B	B
2508	LG17	inner	8818015	25.8642	B	B	B	B	B	B	B	B
2511	LG17	inner	8956508	26.2553	B	B	B	B	B	B	B	A
2513	LG17	inner	8983152	26.3306	B	B	B	B	B	B	B	A
-	LG17	mode	-	27.3	Q(early)	q(late)	q(late)	Q(early)	Q(early)	q(late)	Q(early)	q(late)
8543	LG17	inner	9403012	27.5198	A	A	A	B	B	A	A	B
8545	LG17	inner	9406004	27.5283	B	B	B	B	A	B	B	B
8547	LG17	inner	9407865	27.5336	B	B	B	B	B	B	B	B
8551	LG17	inner	9569270	27.9914	B	A	B	B	A	B	B	B
8552	LG17	inner	9569612	27.9924	B	A	B	null	A	B	B	A
3177	LG17	inner	9570359	27.9945	A	A	A	B	A	A	A	B
8555	LG17	inner	9573414	28.0032	B	B	B	B	B	B	B	B
1973	LG17	inner	9583279	28.0311	B	B	B	B	B	B	B	B
1458	LG17	inner	10272333	29.9829	B	B	B	B	B	B	B	B
775	LG17	inner	10275265	29.9912	A	A	A	A	A	A	A	A
8561	LG17	inner	10276631	29.9951	B	B	B	B	B	B	B	B
8562	LG17	inner	10277193	29.9967	A	A	A	B	A	A	A	B
8563	LG17	inner	10279442	30.003	A	A	A	A	A	A	A	A
776	LG17	inner	10282108	30.0106	A	A	A	B	B	A	A	B
1459	LG17	inner	10284601	30.0176	B	B	B	B	B	B	B	B
8568	LG17	inner	10285305	30.0196	B	B	B	B	B	B	B	B
2719	LG17	inner	10757341	31.3479	A	A	A	B	A	A	A	A
239	LG17	inner	10799536	31.466	A	B	A	B	B	A	A	B
8579	LG17	inner	10838390	31.5748	A	A	A	A	B	A	A	A
626	LG17	inner	10839353	31.5774	B	B	B	B	A	B	B	B
8581	LG17	inner	10843588	31.5893	B	B	B	B	B	B	B	B
8587	LG17	inner	11222107	32.6426	B	B	B	B	B	B	B	B
8589	LG17	inner	11372572	33.058	A	B	A	A	A	A	A	B
8592	LG17	inner	11376519	33.0688	B	A	B	B	B	B	B	A
8594	LG17	inner	11378053	33.0731	B	B	B	B	B	B	B	B
8595	LG17	inner	11378783	33.0751	A	A	A	A	A	A	A	A
8596	LG17	inner	11378912	33.0754	B	B	B	A	A	B	B	B
8599	LG17	inner	11382128	33.0843	A	A	A	A	A	A	A	A
8600	LG17	outer	11825593	34.2946	B	B	B	B	B	B	B	B
8603	LG17	outer	11829108	34.3041	A	B	A	B	B	A	A	B
8604	LG17	outer	11829420	34.3049	B	A	B	A	A	B	B	B
8608	LG17	outer	11832162	34.3123	A	B	A	B	B	A	A	B
1486	LG17	outer	11849739	34.3598	B	B	B	B	B	B	B	A
1286	LG17	outer	11852155	34.3663	B	B	B	B	A	B	B	A
1490	LG17	outer	11887401	34.4614	B	A	B	B	B	B	B	B
15480	LG17	outer	12287127	35.5276	B	B	B	B	A	B	B	B
15484	LG17	outer	12292241	35.5411	B	A	B	A	A	B	B	B
8617	LG17	outer	12446663	35.9462	A	B	A	A	B	A	A	B
8618	LG17	outer	12446741	35.9464	B	A	B	B	A	B	B	B
8620	LG17	outer	12450016	35.9549	A	B	A	B	A	A	A	B
8621	LG17	outer	12451572	35.959	B	B	B	B	B	B	B	B
8622	LG17	outer	12451926	35.9599	A	A	A	A	A	A	A	B
8625	LG17	outer	12453642	35.9644	A	A	A	A	A	A	A	A
492	LG17	outer	12475325	36.0209	A	A	A	A	B	A	A	A
8631	LG17	outer	12476877	36.0249	B	B	B	B	A	B	B	A
2026	LG17	outer	12551748	36.2195	A	A	A	B	A	A	A	B
8637	LG17	outer	12743692	36.7134	A	B	A	A	A	A	A	A
8638	LG17	outer	12744440	36.7153	B	B	B	B	A	B	B	B
8640	LG17	outer	12745126	36.7171	B	B	B	A	B	B	B	A
8641	LG17	outer	12745552	36.7182	B	A	B	B	B	B	B	B
8642	LG17	outer	12747636	36.7235	B	A	B	A	B	B	B	A
2030	LG17	outer	12747969	36.7244	A	B	A	B	A	A	A	B
8643	LG17	outer	12748504	36.7257	A	B	A	B	B	A	A	B
8645	LG17	outer	12749767	36.7289	B	B	B	A	A	B	B	A
8648	LG17	outer	13118745	37.6568	A	B	A	A	A	A	A	A
8652	LG17	outer	13120722	37.6617	B	B	B	B	B	B	B	B

## Sheet: Table_4
Table 4. Germplasm haplotypes in the Swedish Central collection associated with JD50.
Index	HFTH1 (nt)	draft iGW-map (cM)	Early1	Early2	Ambigous1	Ambigous2	Late
8587	11222107	32.6426	B	B	B	B	B
8589	11372572	33.058	B	B	B	A	B
8592	11376519	33.0688	B	B	B	B	A
8593	11377254	33.0709	B	B	B	B	B
8594	11378053	33.0731	B	A	A	B	B
8595	11378783	33.0751	A	A	A	A	A
8596	11378912	33.0754	A	A	A	B	B
8597	11379355	33.0767	B	B	B	B	B
8598	11379422	33.0768	A	A	A	B	B
8599	11382128	33.0843	A	A	A	B	A
8600	11825593	34.2946	B	B	B	B	B
8603	11829108	34.3041	A	B	B	B	B
8604	11829420	34.3049	B	A	A	B	A
8605	11829916	34.3063	B	B	B	B	B
1484	11830091	34.3067	B	B	B	A	B
8607	11831272	34.3099	B	B	B	B	B
8608	11832162	34.3123	B	B	B	B	B
1486	11849739	34.3598	B	B	B	A	B
1286	11852155	34.3663	B	B	B	A	B
1490	11887401	34.4614	B	B	B	B	A
2738	11921663	34.5537	A	A	A	B	A
1288	11945836	34.6187	B	B	B	A	B
197	11954035	34.6407	B	A	A	B	B
15478	12286470	35.5258	B	B	A	B	B
15479	12286576	35.5261	A	A	A	B	A
15480	12287127	35.5276	B	B	B	B	B
15481	12287267	35.5279	B	B	B	A	B
15482	12288651	35.5316	B	B	B	A	B
15484	12292241	35.5411	B	B	B	B	A
8617	12446663	35.9462	B	B	A	B	B
8618	12446741	35.9464	A	A	B	B	A
8619	12448721	35.9515	A	A	B	A	A

## Sheet: Table_5
Table 5. Summary of predicted genes with annotated BLAST similarity to phytochromes of the corresponding transcripts in the GDR.
WGS	Hap	Chr	Start	Stop	Homolog	Note
GDDH13v1.1	-	Chr04	27506977	27512690	PHYA	-
GDDH13v1.1	-	Chr05	42312892	42317137	PHYE	-
GDDH13v1.1	-	Chr09	9761004	9766933	PHYC	-
GDDH13v1.1	-	Chr10	36059450	36063715	PHYE	-
GDDH13v1.1	-	Chr12	27846541	27852368	PHYA	-
GDDH13v1.1	-	Chr13	12020456	12026201	PHYB	-
GDDH13v1.1	-	Chr16	12204544	12211349	PHYB	-
GDDH13v1.1	-	Chr17	10051538	10054674	PHYC	-
GDDH13v1.1	-	Chr17	10059490	10060189	PHYC	-
GDDH13v1.1	-	Chr17	10060389	10060655	PHYC	-
GDDH13v1.1	-	Chr17	10060740	10061570	PHYC	-
HFTH1	-	Chr04	25969822	25980649	PHYA	-
HFTH1	-	Chr05	42117936	42121746	PHYE	-
HFTH1	-	Chr09	9497836	9506685	PHYC	-
HFTH1	-	Chr10	37453905	37457730	PHYE	-
HFTH1	-	Chr12	27024892	27033700	PHYA	-
HFTH1	-	Chr13	11833069	11848570	PHYB	-
HFTH1	-	Chr16	11905206	11911734	PHYB	-
HFTH1	-	Chr17	10032236	10036345	PHYC	-
HFTH1	-	Chr17	10036377	10037946	PHYC	-
Fuji	hapA	Chr04	26668793	26681601	PHYA	-
Fuji	hapA	Chr05	40423173	40426983	PHYE	-
Fuji	hapA	Chr07	28497850	28502514	PHYC	-
Fuji	hapA	Chr09	9559347	9572848	PHYC	-
Fuji	hapA	Chr10	37822906	37826731	PHYE	-
Fuji	hapA	Chr12	27333910	27348995	PHYA	-
Fuji	hapA	Chr13	11431627	11447820	PHYB	-
Fuji	hapA	Chr16	11669080	11675115	PHYB	-
Fuji	hapA	Chr17	9988812	9992921	PHYC	-
Fuji	hapA	Chr17	9992953	9994522	PHYC	-
Fuji	hapB	Chr04	26224262	26231285	PHYA	-
Fuji	hapB	Chr05	41311113	41314923	PHYE	-
Fuji	hapB	Chr07	28201589	28206241	PHYC	-
Fuji	hapB	Chr10	37808451	37812276	PHYE	-
Fuji	hapB	Chr12	26255325	26265865	PHYA	-
Fuji	hapB	Chr13	11628267	11643768	PHYB	-
Fuji	hapB	Chr16	11749061	11755096	PHYB	-
Fuji	hapB	Chr17	10020748	10024860	PHYC	-
Fuji	hapB	Chr17	10024892	10026485	PHYC	-
Honeycrisp	hapA	Chr4	25941248	25945190	PHYA	-
Honeycrisp	hapA	Chr5	40270421	40274231	PHYE	-
Honeycrisp	hapA	Chr9	9284739	9289207	PHYC	-
Honeycrisp	hapA	Chr10	37149921	37153746	PHYE	-
Honeycrisp	hapA	Chr12	27921892	27925794	PHYA	-
Honeycrisp	hapA	Chr13	11462078	11467254	PHYB	-
Honeycrisp	hapA	Chr16	11448217	11453373	PHYB	-
Honeycrisp	hapB	Chr4	25434679	25438621	PHYA	-
Honeycrisp	hapB	Chr5	40837926	40841736	PHYE	-
Honeycrisp	hapB	Chr9	9717178	9721650	PHYC	-
Honeycrisp	hapB	Chr10	38386740	38390562	PHYE	-
Honeycrisp	hapB	Chr12	26936477	26940380	PHYA	-
Honeycrisp	hapB	Chr13	11642853	11648029	PHYB	-
Honeycrisp	hapB	Chr16	11785453	11790610	PHYB	-
Honeycrisp	hapB	Chr17	9477010	9478868	PHYC	-
Honeycrisp	hapB	Chr17	9482979	9483434	PHYC	-
Honeycrisp	hapB	Chr17	9483466	9485059	PHYC	-
WA-38	hapA	Chr4	25262135	25267548	PHYA	-
WA-38	hapA	Chr5	40277578	40281912	PHYE	-
WA-38	hapA	Chr7	27850237	27854660	PHYC	-
WA-38	hapA	Chr9	9649091	9655072	PHYC	-
WA-38	hapA	Chr10	36890820	36894967	PHYE	-
WA-38	hapA	Chr13	11461985	11467483	PHYB	-
WA-38	hapA	Chr16	11450423	11455579	PHYB	-
WA-38	hapA	Chr17	9462432	9463110	PHYB	-
WA-38	hapB	Chr4	26588038	26593976	PHYA	-
WA-38	hapB	Chr5	40257835	40262232	PHYE	-
WA-38	hapB	Chr7	27436220	27440824	PHYC	-
WA-38	hapB	Chr9	9693288	9699269	PHYC	-
WA-38	hapB	Chr10	38635380	38639202	PHYE	-
WA-38	hapB	Chr13	11381392	11386891	PHYB	-
WA-38	hapB	Chr16	11612119	11617271	PHYB	-
WA-38	hapB	Chr17	10722143	10725644	PHYC	Chr17 of WA-38 hapB had three predicted gene copies with the same start position, which were treated as a single copy in the current analysis.
WA-38	hapB	Chr17	10722143	10724631	PHYC	Chr17 of WA-38 hapB had three predicted gene copies with the same start position, which were treated as a single copy in the current analysis.
WA-38	hapB	Chr17	10722143	10722812	PHYB	Chr17 of WA-38 hapB had three predicted gene copies with the same start position, which were treated as a single copy in the current analysis.
Antonovka 172670-B	hapA	Chr04	24736655	24740596	PHYA	-
Antonovka 172670-B	hapA	Chr05	42021756	42025566	PHYE	-
Antonovka 172670-B	hapA	Chr09	9953480	9962330	PHYC	-
Antonovka 172670-B	hapA	Chr10	36429800	36433625	PHYE	-
Antonovka 172670-B	hapA	Chr12	28054105	28063398	PHYA	-
Antonovka 172670-B	hapA	Chr13	11185150	11190326	PHYB	-
Antonovka 172670-B	hapA	Chr16	11671937	11677089	PHYB	-
Antonovka 172670-B	hapA	Chr17	7129958	7132443	PHYC	-
Antonovka 172670-B	hapA	Chr17	7132445	7132711	PHYC	-
Antonovka 172670-B	hapA	Chr17	7132796	7133626	PHYC	-
Antonovka 172670-B	hapB	Chr04	23974865	23985376	PHYA	-
Antonovka 172670-B	hapB	Chr05	38668697	38672507	PHYE	-
Antonovka 172670-B	hapB	Chr09	9612994	9621839	PHYC	-
Antonovka 172670-B	hapB	Chr10	36885169	36888994	PHYE	-
Antonovka 172670-B	hapB	Chr12	27314907	27324527	PHYA	-
Antonovka 172670-B	hapB	Chr13	11416970	11422146	PHYB	-
Antonovka 172670-B	hapB	Chr16	11354288	11359445	PHYB	-
Antonovka 172670-B	hapB	Chr17	9768115	9768704	PHYC	-
Antonovka 172670-B	hapB	Chr17	9769818	9771782	PHYC	-
M9	hapA	Chr04	27146858	27153752	PHYA	-
M9	hapA	Chr05	41384035	41387845	PHYE	-
M9	hapA	Chr07	28487689	28492341	PHYC	-
M9	hapA	Chr09	9468051	9472523	PHYC	-
M9	hapA	Chr10	38706661	38710486	PHYE	-
M9	hapA	Chr12	26565728	26581434	PHYA	-
M9	hapA	Chr13	11699602	11715424	PHYB	-
M9	hapA	Chr16	11760342	11766380	PHYB	-
M9	hapA	Chr17	10127680	10131791	PHYC	-
M9	hapA	Chr17	10131823	10133170	PHYC	-
M9	hapA	Chr17	10133182	10133415	PHYC	-
M9	hapB	Chr04	26313508	26343815	PHYA	-
M9	hapB	Chr05	41480400	41484210	PHYE	-
M9	hapB	Chr07	28670131	28674783	PHYC	-
M9	hapB	Chr09	9672359	9685860	PHYC	-
M9	hapB	Chr10	37603830	37607655	PHYE	-
M9	hapB	Chr12	26812993	26828078	PHYA	-
M9	hapB	Chr13	11344652	11360686	PHYB	-
M9	hapB	Chr16	11660803	11666838	PHYB	-
M9	hapB	Chr17	10006875	10010986	PHYC	-
M9	hapB	Chr17	10011018	10012365	PHYC	-
M9	hapB	Chr17	10012377	10012610	PHYC	-
MM106	hapA	Chr04	26709849	26716847	PHYA	-
MM106	hapA	Chr05	40908972	40912782	PHYE	-
MM106	hapA	Chr07	29733381	29738045	PHYC	-
MM106	hapA	Chr10	38713502	38717324	PHYE	-
MM106	hapA	Chr12	26716060	26728673	PHYA	-
MM106	hapA	Chr16	11611286	11620151	PHYB	-
MM106	hapA	Chr17	9492610	9498173	PHYC	-
MM106	hapB	Chr04	26449021	26456035	PHYA	-
MM106	hapB	Chr05	40938590	40942397	PHYE	-
MM106	hapB	Chr07	27851373	27856037	PHYC	-
MM106	hapB	Chr09	9810721	9815889	PHYC	-
MM106	hapB	Chr10	37393248	37397073	PHYE	-
MM106	hapB	Chr12	27785618	27798266	PHYA	-
MM106	hapB	Chr13	11470166	11485990	PHYB	-
MM106	hapB	Chr13	22949717	22965591	PHYB	-
MM106	hapB	Chr16	11694546	11703413	PHYB	-
MM106	hapB	Chr17	10155299	10157370	PHYB	-
MM106	hapB	Chr17	10157379	10160855	PHYC	-
Gala	hapA	Chr4	26067788	26071730	PHYA	-
Gala	hapA	Chr5	42200568	42204378	PHYE	-
Gala	hapA	Chr9	9552127	9556629	PHYC	-
Gala	hapA	Chr10	36873438	36877260	PHYE	-
Gala	hapA	Chr12	25908032	25911942	PHYA	-
Gala	hapA	Chr13	11610387	11615563	PHYB	-
Gala	hapA	Chr16	11700944	11706096	PHYB	-
Gala	hapA	Chr17	9894868	9901488	PHYC	-
Gala	hapA	Chr17	9901932	9903089	PHYC	-
Gala	hapB	Chr4	20277629	20281571	PHYA	-
Gala	hapB	Chr5	43051531	43055341	PHYE	-
Gala	hapB	Chr9	9877511	9886360	PHYC	-
Gala	hapB	Chr9	9888475	9898046	PHYC	-
Gala	hapB	Chr10	32808362	32812187	PHYE	-
Gala	hapB	Chr12	18441587	18445497	PHYA	-
Gala	hapB	Chr17	9030475	9034145	PHYC	-
M. sylvestris	hapA	Chr4	25808759	25812805	PHYA	-
M. sylvestris	hapA	Chr5	40275435	40279245	PHYE	-
M. sylvestris	hapA	Chr9	9685696	9694568	PHYC	-
M. sylvestris	hapA	Chr10	35189784	35193606	PHYE	-
M. sylvestris	hapA	Chr12	25646099	25650008	PHYA	-
M. sylvestris	hapA	Chr13	10306490	10311666	PHYB	-
M. sylvestris	hapA	Chr16	11406779	11415689	PHYB	-
M. sylvestris	hapA	Chr17	9544177	9547992	PHYC	-
M. sylvestris	hapB	Chr4	25050627	25059530	PHYA	-
M. sylvestris	hapB	Chr9	9667519	9676396	PHYC	-
M. sylvestris	hapB	Chr10	33218060	33221882	PHYE	-
M. sylvestris	hapB	Chr12	24527556	24531466	PHYA	-
M. sylvestris	hapB	Chr13	11587129	11592305	PHYB	-
M. sylvestris	hapB	Chr16	8577948	8586882	PHYB	-
M. sylvestris	hapB	Chr17	8944979	8948728	PHYC	-
M. siversii	hapA	Chr4	24770515	24774456	PHYA	-
M. siversii	hapA	Chr5	41289147	41292957	PHYE	-
M. siversii	hapA	Chr9	10286746	10295595	PHYC	-
M. siversii	hapA	Chr10	38933377	38937202	PHYE	-
M. siversii	hapA	Chr12	26030886	26034794	PHYA	-
M. siversii	hapA	Chr13	10982890	10988066	PHYB	-
M. siversii	hapA	Chr16	11891981	11897133	PHYB	-
M. siversii	hapA	Chr17	10292920	10296584	PHYC	-
M. siversii	hapB	Chr4	26303028	26306969	PHYA	-
M. siversii	hapB	Chr5	40768202	40772012	PHYE	-
M. siversii	hapB	Chr9	9238385	9247730	PHYC	-
M. siversii	hapB	Chr12	21714080	21717990	PHYA	-
M. siversii	hapB	Chr13	9622557	9627732	PHYB	-
M. siversii	hapB	Chr16	11386382	11391534	PHYB	-
M. siversii	hapB	Chr17	9360381	9364049	PHYC	-
